# Supplementary material for: Neurosyphilis in China: A Systematic Review of Cases From 2009–2021
Source: Front Med (Lausanne). 2022 May 13;9:894841. doi: 10.3389/fmed.2022.894841 (PMC9136070; doi:10.3389/fmed.2022.894841)
Supplement: Supplementary file 1 [file Data_Sheet_1.ZIP]

Archive with 4 entries (4 files):
- S Figure1.tif
- S Figure2.tif
- S Table 2-4.xlsx
- S Table1. PRISMA Checklist.docx
