# Supplementary material for: Neurosyphilis in China: A Systematic Review of Cases From 2009–2021
Source: Front Med (Lausanne). 2022 May 13;9:894841. doi: 10.3389/fmed.2022.894841 (PMC9136070; doi:10.3389/fmed.2022.894841)
Supplement: Supplementary file 1 [file Data_Sheet_1.ZIP › S Table 2-4.xlsx]

## Sheet: S Table 2
S Table 2. Clinical and Laboratory characteristics of 149 cases from 128 cases reports
ID	Study	year	Province	n	gender	age	Serum serological tests	CSF serological tests	CSF WBC	CSF PR	Neuroimaging	EEG	Clinical subtype	Drug	HIV	follow-up time	prognosis of symptoms	titer of serum nontreponemal test	titer of CSF nontreponemal test	CSF WBC and PRO	Neuroimaging examination
1	CS Xu	2009	Anhui	1	female	55	TRUST(+) and TPPA(+)	Not Stated	elevated	elevated	abnormal	Not Stated	Meningovascular	Not Stated	negative	Not Stated	Not Stated	Not Stated	Not Stated	Not Stated	Not Stated
2	SP Ji	2009	Jiangsu	2	male	56	RPR(-) and TPPA(+)	RPR(1:4) and TPPA(+)	normal	elevated	abnormal	Not Stated	Syphilitic Gumma	ceftriaxone	negative	9 months	improved	Not Stated	drop 2 titers	Not Stated	Not Stated
					male	38	USR(1:4) and TPPA(+)	USR(-) and TPPA(+)	elevated	normal	abnormal	Not Stated	Syphilitic Gumma	aqueous penicillin	negative	on discharge	cured	Not Stated	Not Stated	Not Stated	Not Stated
3	W Zhang	2009	Shanghai	1	male	49	TRUST(1:8) and TPPA(+)	VDRL(1:16) and TPPA(+)	normal	elevated	normal	Not Stated	Tabes dorsalis	ceftriaxone	negative	on discharge	improved	Not Stated	Not Stated	Not Stated	Not Stated
4	SY Jiang	2009	Chongqing	1	female	50	TRUST(1:8) and TPPA(+)	TRUST(+) and TPPA(+)	elevated	elevated	abnormal	Not Stated	Tabes dorsalis	aqueous penicillin	negative	on discharge	persisted	drop 1 titer	Not Stated	Not Stated	Not Stated
5	L Li	2009	Zhejiang	1	male	46	RPR(1:128) and TPHA(+)	RPR(1:2) and TPHA(+)	elevated	elevated	Not Stated	Not Stated	General paresis	aqueous penicillin	Not Stated	3 months	improved	drop 3 titers	Not Stated	Not Stated	Not Stated
6	YB Sun	2009	Beijing	1	female	41	RPR(+) and TPPA(+)	RPR(+) and TPPA(+)	normal	normal	abnormal	Not Stated	Syphilitic Gumma	referral	Not Stated	Not Stated	Not Stated	Not Stated	Not Stated	Not Stated	Not Stated
7	YW Wu	2009	Shanghai	4	male	40	RPR(-) and TPPA(+)	VDRL(+) and TPPA(+)	elevated	elevated	abnormal	Not Stated	Meningovascular mixed General paresis	Not Stated	negative	Not Stated	Not Stated	Not Stated	Not Stated	Not Stated	Not Stated
					male	45	RPR(1:8) and TPPA(+)	VDRL(+) and TPPA(+)	elevated	elevated	abnormal	abnormal	General paresis	Not Stated	negative	Not Stated	Not Stated	Not Stated	Not Stated	Not Stated	Not Stated
					male	36	RPR(1:8) and TPPA(+)	VDRL(+) and TPPA(+)	elevated	elevated	normal	normal	Tabes dorsalis	Not Stated	negative	Not Stated	Not Stated	Not Stated	Not Stated	Not Stated	Not Stated
					male	51	RPR(1:8) and TPPA(+)	Not Stated	Not Stated	Not Stated	Not Stated	Not Stated	Syphilitic Gumma	Not Stated	negative	Not Stated	Not Stated	Not Stated	Not Stated	Not Stated	Not Stated
8	XX Jiang	2010	Chongqing	1	male	53	RPR(+) and TPHA(+)	RPR(+) and TPHA(+)	elevated	elevated	abnormal	Not Stated	General paresis	aqueous penicillin	Not Stated	on discharge	improved	Not Stated	Not Stated	Not Stated	Not Stated
9	XS Liu	2010	Guangdong	1	male	45	RPR(+) and TPHA(+)	treponemal test(+)	elevated	elevated	abnormal	Not Stated	General paresis	aqueous penicillin	negative	3 months	improved	Not Stated	Not Stated	Not Stated	Not Stated
10	ZF Guan	2010	Shanghai	1	female	57	RPR(1:128) and TPPA(+)	VDRL(1:8) and TPPA(+)	normal	normal	Not Stated	Not Stated	Ocular syphilis	aqueous penicillin	negative	on discharge	improved	Not Stated	Not Stated	Not Stated	Not Stated
11	Q Zhou	2010	Anhui	1	male	54	RPR(1:8) and TPPA(+)	RPR(1:16) and TPPA(+)	elevated	elevated	abnormal	Not Stated	Syphilitic Gumma mixed Tabes dorsalis	azithromycin combined with vanillin	negative	on discharge	improved	Not Stated	Not Stated	Not Stated	Not Stated
12	YW Wang	2010	Beijing	1	female	30	RPR(1:8) and TPPA(+)	RPR(1:4) and TPPA(+)	elevated	elevated	abnormal	abnormal	Meningitis	aqueous penicillin	negative	12 months	Neurosequelae	drop 1 titer	Not Stated	Not Stated	Not Stated
13	Q Wang	2010	Shanghai	1	male	55	TRUST(1:16)	VDRL(1:8)	elevated	elevated	abnormal	Not Stated	Meningovascular	aqueous penicillin	negative	1 month	improved	Not Stated	drop 2 titers	Not Stated	improved
14	XY Guo	2011	Jilin	1	male	79	RPR(1:64) and TPPA(+)	RPR(1:2) and TPPA(+)	Not Stated	Not Stated	normal	Not Stated	Meningitis	aqueous penicillin	negative	loss	Not Stated	Not Stated	Not Stated	Not Stated	Not Stated
15	LS Xie	2011	Sichuan	1	male	45	TPPA(+) and TRUST(1:4)	TPPA(+) and TRUST(1:4)	Not Stated	elevated	abnormal	Not Stated	General paresis	aqueous penicillin	Not Stated	3 months	cured	no-response	Not Stated	Not Stated	normal
16	MF He	2011	Henan	1	female	50	Not Stated	TPHA(+)	Not Stated	Not Stated	abnormal	Not Stated	Meningovascular	aqueous penicillin	Not Stated	on discharge	Not Stated	Not Stated	Not Stated	Not Stated	improved
17	ML Yang	2011	Fujian	3	male	40	RPR(1:32) and TPPA(+)	RPR(1:8) and TPPA(+)	elevated	elevated	normal	Not Stated	Not Stated	aqueous penicillin	negative	6 months	cured	Not Stated	Not Stated	Not Stated	Not Stated
					female	51	RPR(1:16) and TPPA(+)	RPR(1:8) and TPPA(+)	elevated	elevated	abnormal	Not Stated	Not Stated	aqueous penicillin	negative	on discharge	improved	Not Stated	Not Stated	Not Stated	Not Stated
					male	43	RPR(1:32) and TPPA(+)	RPR(1:16) and TPPA(+)	elevated	elevated	abnormal	abnormal	Not Stated	aqueous penicillin	negative	on discharge	improved	Not Stated	Not Stated	Not Stated	Not Stated
18	ZX Ma	2011	Jiangsu	1	female	56	RPR(1:32) and TPPA(+)	RPR(1:2) and TPPA(+)	elevated	elevated	abnormal	abnormal	General paresis	procaine benzylpenicillin	negative	on discharge	improved	Not Stated	Not Stated	Not Stated	Not Stated
19	LL Chen	2011	Jiangsu	1	female	55	RPR(1:32) and TPPA(+)	RPR(+) and TPPA(+)	elevated	elevated	abnormal	Not Stated	Meningitis	aqueous penicillin	negative	on discharge	cured	Not Stated	Not Stated	Not Stated	Not Stated
20	MJ Qiu	2011	Zhejiang	1	male	54	RPR(+) and TPHA(+)	RPR(1:8) and TPHA(+)	elevated	elevated	abnormal	Not Stated	Meningovascular	ceftriaxone	Not Stated	on discharge	improved	Not Stated	Not Stated	Not Stated	Not Stated
21	CH Mao	2012	Beijing	1	male	42	RPR(1:32) and TPPA(+)	RPR(1:8) and TPPA(+)	elevated	elevated	abnormal	Not Stated	Meningovascular mixed General paresis	aqueous penicillin	positive	death	Not Stated	Not Stated	Not Stated	Not Stated	Not Stated
22	XW Sun	2012	Shandong	3	female	31	RPR(1:16) and TPPA(+)	Not Stated	elevated	elevated	normal	Not Stated	Meningitis	aqueous penicillin	Not Stated	on discharge	improved	Not Stated	Not Stated	Not Stated	Not Stated
					male	61	RPR(1:4) and TPPA(+)	RPR(1:2)	elevated	elevated	normal	Not Stated	Tabes dorsalis	aqueous penicillin	Not Stated	on discharge	improved	Not Stated	Not Stated	Not Stated	Not Stated
					male	53	RPR(1:8) and TPPA(+)	RPR(1:4)	elevated	elevated	abnormal	Not Stated	General paresis	aqueous penicillin	Not Stated	on discharge	improved	Not Stated	Not Stated	Not Stated	Not Stated
23	ZZ Zhu	2013	Guangdong	1	female	18	treponemal and nontreponemal test(+)	Not Stated	normal	elevated	normal	Not Stated	Not Stated	aqueous penicillin	negative	3 months	cured	negative	Not Stated	Not Stated	Not Stated
24	HW Zhang	2013	Shaanxi	1	male	51	RPR(+) and TPHA(+)	RPR(-) and TPHA(+)	elevated	elevated	abnormal	Not Stated	Syphilitic Gumma	Not Stated	Not Stated	Not Stated	Not Stated	Not Stated	Not Stated	Not Stated	Not Stated
25	JJ Chen	2013	Guangdong	1	female	35	TPHA(+) and TRUST(+)	TPHA(+) and TRUST(-)	elevated	elevated	abnormal	Not Stated	Not Stated	Not Stated	Not Stated	Not Stated	Not Stated	Not Stated	Not Stated	Not Stated	Not Stated
26	LX Xu	2013	Jilin	1	male	54	RPR(1:32) and TpAb(+)	RPR(1:16) and TpAb(+)	elevated	elevated	normal	Not Stated	General paresis	aqueous penicillin	Not Stated	Not Stated	Not Stated	Not Stated	Not Stated	Not Stated	Not Stated
27	Y Gao	2013	Shanghai	1	male	28	TRUST(1:16) and TPPA(+)	VDRL(+) and TPPA(+)	normal	elevated	normal	Not Stated	Not Stated	aqueous penicillin	Not Stated	3 months	cured	drop 2 titers	negative	Not Stated	Not Stated
28	XB Pi	2013	Guangdong	1	male	33	TRUST(1:128) and TPPA(+)	TRUST(1:16) and TPPA(+)	elevated	elevated	abnormal	Not Stated	General paresis	untreated	positive	loss	Not Stated	Not Stated	Not Stated	Not Stated	Not Stated
29	CT Sun	2013	Shandong	1	female	26	nontreponemal test(+) and TPPA(+)	Not Stated	normal	elevated	abnormal	abnormal	Syphilitic Gumma	aqueous penicillin	negative	on discharge	improved	Not Stated	Not Stated	Not Stated	improved
30	BP Tao	2013	Zhejiang	1	female	42	TPHA(+) and RPR(+)	Not Stated	Not Stated	Not Stated	abnormal	normal	General paresis	benzathine benzylpenicillin	Not Stated	3 months	improved	Not Stated	Not Stated	Not Stated	Not Stated
31	LT Liu	2014	Sichuan	2	male	38	TPHA(+) and RPR(+)	pathological examination	normal	normal	abnormal	Not Stated	Syphilitic Gumma	aqueous penicillin	negative	18 months	cured	Not Stated	Not Stated	Not Stated	normal
					female	40	TPHA(+) and RPR(+)	RPR(+) and TPHA(+)	normal	normal	abnormal	Not Stated	Syphilitic Gumma	aqueous penicillin	negative	12 months	Not Stated	Not Stated	Not Stated	Not Stated	normal
32	F Lou	2014	Liaoning	2	male	58	RPR(1:32) and TPPA(+)	ELISA and TPPA(+)	elevated	elevated	abnormal	Not Stated	Not Stated	ceftriaxone	Not Stated	1 months	improved	Not Stated	Not Stated	Not Stated	Not Stated
					male	60	RPR(1:32) and TPPA(+)	ELISA and TPPA(+)	elevated	elevated	abnormal	abnormal	Not Stated	aqueous penicillin	Not Stated	on discharge	persisted	Not Stated	Not Stated	Not Stated	Not Stated
33	XM Liu	2014	Anhui	1	male	48	TRUST(1:8) and TPPA(+)	TRUST(+) and TPPA(+)	elevated	normal	abnormal	Not Stated	General paresis	aqueous penicillin	Not Stated	Not Stated	Not Stated	Not Stated	Not Stated	Not Stated	Not Stated
34	SH Liu	2014	Hebei	1	male	46	treponemal test(+) and TRUST(+)	TRUST(+)	Not Stated	Not Stated	abnormal	abnormal	General paresis	ceftriaxone	Not Stated	3 months	Neurosequelae	Not Stated	Not Stated	Not Stated	Not Stated
35	XX Wang	2015	Liaoning	1	male	61	TPPA(+) and RPR(+)	TpAb(+)	elevated	normal	abnormal	abnormal	General paresis	ceftriaxone	Not Stated	3 months	improved	Not Stated	Not Stated	Not Stated	Not Stated
36	YL Cheng	2015	Beijing	1	male	53	Not Stated	Not Stated	Not Stated	Not Stated	abnormal	Not Stated	General paresis	Not Stated	Not Stated	Not Stated	Not Stated	Not Stated	Not Stated	Not Stated	Not Stated
37	YY Shen	2016	Jiangxi	1	male	58	RPR(1:4) and TPHA(+)	RPR(1:8) and TPHA(+)	elevated	elevated	abnormal	abnormal	Meningovascular	aqueous penicillin	Not Stated	1 month	improved	Not Stated	Not Stated	Not Stated	normal
38	F Feng	2016	Beijing	1	female	50	TRUST(1:4) and TPPA(+)	TRUST(1:1) and TPPA(+)	elevated	elevated	abnormal	abnormal	Meningovascular	aqueous penicillin	Not Stated	3 months	improved	Not Stated	negative	all decreased	improved
39	XL Wang	2016	Tianjin	1	female	75	TPPA(+)	RPR(+) and TPPA(+)	Not Stated	Not Stated	abnormal	Not Stated	Tabes dorsalis	aqueous penicillin	Not Stated	on discharge	improved	Not Stated	Not Stated	Not Stated	Not Stated
40	J Zhou	2016	Jiangsu	1	male	56	RPR(1:32) and TPPA(+)	RPR(-) and TPPA(+)	Not Stated	elevated	abnormal	Not Stated	Syphilitic Gumma	aqueous penicillin	Not Stated	3, 12 months	Not Stated	negative	Not Stated	Not Stated	Not Stated
41	Y Hu	2016	Shanghai	1	male	52	RPR(1:32) and TPPA(+)	VDRL(+)	elevated	elevated	abnormal	Not Stated	Meningitis	ceftriaxone	negative	2 months	cured	Not Stated	Not Stated	Not Stated	normal
42	MH Li	2017	Zhejiang	1	male	47	TRUST(1:32) and TPPA(+)	TRUST(1:2) and TPPA(+)	elevated	normal	abnormal	Not Stated	General paresis	aqueous penicillin 4d, ceftriaxone 14d	Not Stated	3 months	Neurosequelae	Not Stated	Not Stated	Not Stated	Not Stated
43	XR Hu	2017	Hubei	1	female	50	RPR(1:128) and TPPA(+)	RPR(1:16) and TPPA(+)	elevated	elevated	abnormal	Not Stated	Meningitis	aqueous penicillin	negative	1, 6, 36 months	cured	negative	negative	Not Stated	normal
44	FB Li	2017	Jilin	1	male	64	RPR(1:16) and TPPA(+)	RPR(1:8) and TPPA(+)	elevated	elevated	abnormal	Not Stated	Syphilitic Gumma	aqueous penicillin	Not Stated	3 months	Not Stated	drop 2 titers	drop 1 titers	Not Stated	Not Stated
45	J Liu	2017	Jiangxi	1	male	65	RPR(+) and TPHA(+)	RPR(+) and TPHA(+)	normal	normal	abnormal	Not Stated	Syphilitic Gumma	aqueous penicillin	Not Stated	on discharge	improved	Not Stated	Not Stated	Not Stated	Not Stated
46	R Chen	2017	Zhejiang	1	male	55	RPR(1:32) and TPHA(+)	RPR(-) and TPHA(+)	normal	normal	abnormal	Not Stated	Meningitis	aqueous penicillin	Not Stated	2 months	Not Stated	drop 5 titers	Not Stated	Not Stated	Not Stated
47	X Wang	2017	Jilin	1	male	46	RPR(1:16) and TPPA(+)	RPR(-) and TPPA(+)	elevated	elevated	abnormal	Not Stated	Meningovascular	aqueous penicillin	positive	3, 6 months	Neurosequelae	negative	Not Stated	WBC decreased	Not Stated
48	SJ Xu	2017	Chongqing	1	female	55	RPR(1:128) and TPPA(+)	RPR(1:4) and TPPA(+)	normal	elevated	abnormal	Not Stated	Meningovascular	aqueous penicillin	negative	14 days	improved	drop 2 titers	drop 1 titers	PRO normal	Not Stated
49	HP Wu	2017	Sichuan	1	male	28	RPR(1:16) and ELISA(+)	pathological examination	Not Stated	Not Stated	abnormal	Not Stated	Syphilitic Gumma	Not Stated	negative	Not Stated	Not Stated	Not Stated	Not Stated	Not Stated	Not Stated
50	WH Wang	2017	Guangxi	1	female	45	RPR(1:2) and TPPA(+)	pathological examination	Not Stated	Not Stated	abnormal	Not Stated	Syphilitic Gumma	aqueous penicillin	Not Stated	3 months	improved	Not Stated	Not Stated	Not Stated	improved
51	ZY Gong	2018	Tianjin	1	male	61	treponemal test(+) and TRUST(1:32)	RPR(+) and VDRL(+)	elevated	elevated	abnormal	abnormal	General paresis	ceftriaxone	Not Stated	6 months, death	persisted	Not Stated	Not Stated	Not Stated	Not Stated
52	J Liu	2018	Jiangxi	1	male	65	RPR(+) and TPHA(+)	RPR(+) and TPHA(+)	normal	elevated	abnormal	Not Stated	Syphilitic Gumma	aqueous penicillin	Not Stated	on discharge	improved	Not Stated	Not Stated	Not Stated	Not Stated
53	W Lei	2018	Guizhou	1	male	77	TRUST(1:64) and TPPA(+)	TRUST(1:2) and TPPA(+)	normal	normal	abnormal	Not Stated	General paresis	aqueous penicillin	negative	3 months	Not Stated	drop 1 titers	drop 1 titers	all normal	Not Stated
54	N Yang	2018	Tianjin	1	male	48	Not Stated	Not Stated	Not Stated	Not Stated	abnormal	Not Stated	Syphilitic Gumma	Not Stated	Not Stated	Not Stated	Not Stated	Not Stated	Not Stated	Not Stated	Not Stated
55	HQ Chen	2019	Jilin	1	male	60	RPR(1:16) and TPPA(+)	RPR(1:4) and TPPA(+)	normal	elevated	normal	Not Stated	Meningitis	aqueous penicillin	negative	3 months	Not Stated	negative	Not Stated	Not Stated	improved
56	CB Weng	2019	Anhui	1	male	45	TRUST(1:16) and TPPA(+)	TRUST(1:16) and TPPA(+)	normal	normal	abnormal	Not Stated	Syphilitic Gumma	aqueous penicillin	negative	1 month	improved	drop 1 titers	Not Stated	Not Stated	Not Stated
57	HQ Dong	2019	Beijing	1	female	29	TPHA(+) and RPR(1:4)	TPHA(+) and RPR(-)	elevated	elevated	abnormal	Not Stated	Meningitis	aqueous penicillin	Not Stated	6 months	cured	Not Stated	Not Stated	Not Stated	normal
58	Z Liu	2017	Beijing	1	female	29	TPHA(+) and RPR(1:4)	TPHA(+) and RPR(-)	elevated	elevated	abnormal	Not Stated	Meningitis	Not Stated	negative	Not Stated	Not Stated	Not Stated	Not Stated	Not Stated	Not Stated
59	KY Qin	2017	Beijing	2	male	37	Not Stated	TRUST(+) and TPPA(+)	Not Stated	elevated	abnormal	Not Stated	Not Stated	aqueous penicillin	negative	12 months	Not Stated	Not Stated	negative	Not Stated	Not Stated
					male	39	TRUST(1:32) and TPPA(+)	TRUST(-) and TPPA(+)	Not Stated	normal	abnormal	Not Stated	General paresis	aqueous penicillin	negative	3 months	improved	Not Stated	Not Stated	Not Stated	Not Stated
60	X Gu	2014	Shanghai	1	male	41	RPR(1:32) and TPPA(+)	TPPA(+) and VDRL(1:2)	normal	normal	normal	Not Stated	Ocular syphilis	ceftriaxone	negative	3, 12 months	improved	no-response	negative	Not Stated	Not Stated
61	HJ Zhou	2014	Zhejiang	1	female	49	TPPA(+)	VDRL(+)	Not Stated	Not Stated	abnormal	Not Stated	Syphilitic Gumma	aqueous penicillin	Not Stated	48 months	cured	negative	negative	Not Stated	Not Stated
62	ZC Jiang	2013	Beijing	1	male	60	RPR(1:64) and ELISA(+)	RPR(1:2)	elevated	elevated	normal	Not Stated	Ocular syphilis	aqueous penicillin	negative	3 months	persisted	Not Stated	Not Stated	Not Stated	Not Stated
63	Y Li	2015	Sichuan	1	female	15	TRUST(1:4) and TPPA(+)	VDRL(1:2)	elevated	elevated	abnormal	Not Stated	General paresis	aqueous penicillin	negative	3 months	improved	Not Stated	Not Stated	Not Stated	Not Stated
64	YR Yao	2011	Tianjin	1	male	42	TRUST(1:64) and TPPA(+)	TRUST(1:2) and TPPA(+)	elevated	elevated	abnormal	Not Stated	General paresis	aqueous penicillin	negative	12 months	cured	Not Stated	Not Stated	Not Stated	normal
65	M Shi	2019	Sichuan	1	male	31	TPPA(+) and RPR(1:4)	Not Stated	normal	elevated	abnormal	Not Stated	Meningovascular	aqueous penicillin	negative	3 months	improved	Not Stated	Not Stated	Not Stated	Not Stated
66	X Zhang	2012	Jiangsu	1	female	52	TPPA(+) and RPR(+)	TPPA(+) and RPR(+)	Not Stated	Not Stated	abnormal	Not Stated	Meningovascular	refused treatment	Not Stated	12 months	deteriorated	Not Stated	Not Stated	Not Stated	Not Stated
67	AJ Feng	2019	Anhui	1	male	53	TPPA(+) and TRUST(1:16)	TPPA(+) and TRUST(1:2)	elevated	normal	normal	Not Stated	atypical	aqueous penicillin	Not Stated	6 months	improved	no-response	drop 1 titers	Not Stated	no-response
68	LX Wu	2019	Jiangxi	1	female	45	RPR(1:16) and TPHA(+)	RPR(1:32) and TPHA(+)	elevated	elevated	abnormal	Not Stated	Syphilitic Gumma	aqueous penicillin	negative	3 months	cured	negative	drop 2 titers	all normal	normal
69	H Lu	2016	Beijing	1	male	59	RPR(1:2) and TPPA(-)	RPR(-) and TPPA(-)	elevated	elevated	abnormal	Not Stated	Meningitis	doxycycline	Not Stated	3 months	improved	Not Stated	Not Stated	Not Stated	Not Stated
70	W Zhang	2017	Hubei	1	male	50	RPR(1:16) and TpAb(+)	TpAb(+) and nontreponemal test(-)	elevated	elevated	abnormal	normal	General paresis	aqueous penicillin	Not Stated	3 months	improved	Not Stated	Not Stated	Not Stated	Not Stated
71	TC Chen	2017	Taiwan	1	male	51	RPR(1:256) and TPPA(+)	VDRL(1:4)	normal	normal	Not Stated	Not Stated	Meningovascular	ceftriaxone	positive	on discharge	improved	Not Stated	negative	Not Stated	Not Stated
72	F Shi	2017	Shanghai	1	male	41	FTA-ABS(+)	RPR(-) and VDRL(-)	normal	normal	abnormal	Not Stated	syphilitic gumma	aqueous penicillin	negative	3 months	improved	Not Stated	Not Stated	Not Stated	improved
73	K Jiang	2015	Beijing	1	male	50	TPPA(+) and RPR(1:32)	TPPA(+) and RPR(1:4)	normal	elevated	abnormal	Not Stated	General paresis	erythromycin	Not Stated	on discharge	improved	Not Stated	Not Stated	Not Stated	improved
74	YL Xi	2015	Shanghai	1	male	62	VDRL(+) TPHA(+)	VDRL(+) TPHA(+)	normal	Not Stated	abnormal	Not Stated	Syphilitic gumma	aqueous penicillin	negative	3 months	improved	Not Stated	Not Stated	Not Stated	improved
75	J Ma	2014	Tianjin	1	male	60	RPR(+) and TPPA(+)	FTA-ABS(+), RPR(+) and TPPA(+)	elevated	elevated	abnormal	Not Stated	Meningovascular	Refuse treatment	negative	Not Stated	Not Stated	Not Stated	Not Stated	Not Stated	Not Stated
76	T Lin	2014	Guangdong	1	male	39	RPR(1:128) and TPPA(+)	VDRL(+) and RPR(1:2) and FTA-ABS: IgG(+)	elevated	Not Stated	abnormal	Not Stated	Syphilitic Gumma	aqueous penicillin	Not Stated	3 months	cured	Not Stated	Not Stated	Not Stated	improved
77	MF He	2011	Henan	1	female	50	Not Stated	TPHA(+)	Not Stated	Not Stated	abnormal	Not Stated	Meningovascular	aqueous penicillin	Not Stated	on discharge	improved	Not Stated	Not Stated	Not Stated	improved
78	BG Liao	2009	Guangdong	1	male	59	TPPA(+) and RPR(1:256)	TPPA(+) and RPR(1:4)	Not Stated	Not Stated	abnormal	Not Stated	Meningovascular	aqueous penicillin	Not Stated	6 months	Neurosequelae	Not Stated	Not Stated	Not Stated	Not Stated
79	JL Yuan	2019	Beijing	1	male	25	TPPA(+) and RPR(1:16)	TPPA(+) and TRUST(+)	elevated	elevated	abnormal	Not Stated	Meningitis	aqueous penicillin	negative	3 months	improved	Not Stated	Not Stated	Not Stated	Not Stated
80	YS Wu	2015	Taiwan	1	male	43	RPR(1:256)	RPR(1:256)	elevated	Not Stated	normal	Not Stated	General paresis	aqueous penicillin	negative	1, 6, 9,12 months	improved	drop 2 titers	Not Stated	Not Stated	Not Stated
81	LM Xu	2019	Sichuan	1	male	66	TPHA(+)	TPHA(+)	elevated	elevated	abnormal	Not Stated	General paresis	aqueous penicillin	Not Stated	6 months	improved	Not Stated	Not Stated	Not Stated	Not Stated
82	G Ge	2016	Shandong	1	male	56	TPPA(+) and RPR (1:16)	TPPA(+) and RPR (-)	elevated	elevated	abnormal	Not Stated	General paresis	aqueous penicillin	negative	3 months	cured	Not Stated	Not Stated	Not Stated	Not Stated
83	ZQ Zhao	2015	Heilongjiang	1	female	34	TPHA(+) and RPR(+)	TPHA(+) and RPR(+)	Not Stated	Not Stated	abnormal	Not Stated	atypical	aqueous penicillin	Not Stated	3 months	improved	Not Stated	Not Stated	Not Stated	Not Stated
84	CL Yang	2016	Beijing	1	female	65	RPR(1:32) and TPPA(+)	VDRL(1:16) and TPPA(+)	normal	normal	abnormal	Not Stated	Syphilitic Gumma	aqueous penicillin	negative	36 months	Neurosequelae	drop 3 titers	Not Stated	Not Stated	Not Stated
85	XF Shao	2018	Anhui	3	male	62	Not Stated	TPPA(+)and RPR(-)	elevated	elevated	abnormal	Not Stated	Syphilitic Gumma	administered with anti-syphilitic treatment	Not Stated	6 months	improved	Not Stated	Not Stated	Not Stated	Not Stated
					male	66	TPPA(+) and RPR(+)	TPPA(+)and RPR(+)	Not Stated	Not Stated	abnormal	Not Stated	Syphilitic Gumma	not mentioned	Not Stated	Not Stated	Not Stated	Not Stated	Not Stated	Not Stated	Not Stated
					male	37	TPPA(+) and RPR(+)	TPPA(+) and RPR(+)	elevated	elevated	abnormal	Not Stated	Syphilitic Gumma	aqueous penicillin	Not Stated	6 months	Not Stated	Not Stated	negative	all normal	normal
86	DY Xia	2017	Anhui	1	male	62	TPPA(+) and RPR(1:32)	TPPA(+) and RPR(1:8)	Not Stated	Not Stated	abnormal	Not Stated	Syphilitic Gumma	aqueous penicillin	Not Stated	3 months	improved	Not Stated	Not Stated	Not Stated	Not Stated
87	XG Xu	2013	Jilin	1	female	40	RPR(1:128) and TPHA(+)	TPHA(+)	elevated	elevated	Not Stated	Not Stated	Not Stated	aqueous penicillin	Not Stated	3 months	improved	negative	Not Stated	Not Stated	Not Stated
88	YD Lv	2013	Jilin	1	male	59	TPHA(+) and VDRL(+)	VDRL(+)	normal	elevated	abnormal	abnormal	General paresis	aqueous penicillin	Not Stated	3 months	cured	Not Stated	Not Stated	Not Stated	Not Stated
89	F Lei	2019	Zhejiang	1	male	36	TPPA(+) and RPR(+)	Not Stated	Not Stated	Not Stated	Not Stated	Not Stated	Ocular syphilis	aqueous penicillin	Not Stated	Not Stated	Not Stated	Not Stated	Not Stated	Not Stated	Not Stated
90	LQ Zhang	2017	Jiangsu	1	male	56	TPPA(+) and RPR(1:16)	RPR(-) and TPPA(+)	Not Stated	elevated	abnormal	Not Stated	Syphilitic Gumma	aqueous penicillin	negative	3, 12, 15 months	Not Stated	negative	Not Stated	Not Stated	normal
91	JC Li	2012	Chongqing	1	male	45	RPR(+)	VDRL(1:2)	elevated	Not Stated	abnormal	Not Stated	Syphilitic Gumma	aqueous penicillin	negative	1, 15, 48 months	improved	dropped	Not Stated	Not Stated	normal
92	SS Shen	2019	Sichuan	1	male	22	TRUST(1:4) and TPPA(+)	TRUST(1:4)	elevated	elevated	abnormal	Not Stated	Syphilitic Gumma	aqueous penicillin	negative	3 months	cured	Not Stated	Not Stated	Not Stated	normal
93	Ng DS	2011	Hongkong	2	male	67	VDRL(+) and FTA-ABS(+)	VDRL(+)	elevated	elevated	Not Stated	Not Stated	Ocular syphilis	aqueous penicillin	negative	1 month	improved	Not Stated	Not Stated	Not Stated	Not Stated
					male	30	VDRL(+) and FTA-ABS(+)	VDRL(+)	elevated	elevated	Not Stated	Not Stated	Ocular syphilis	aqueous penicillin	positive	on discharge	improved	Not Stated	Not Stated	Not Stated	Not Stated
94	XJ Wang	2019	Jiangsu	1	female	62	TpAb(+) and TRUST(1:8)	TpAb(+) and TRUST(1:1)	elevated	elevated	abnormal	Not Stated	Syphilitic Gumma	aqueous penicillin	negative	1, 6 months	cured	Not Stated	Not Stated	Not Stated	normal
95	BY Ren	2019	Jiangsu	2	female	42	TPPA(+) and RPR(1:4)	TPPA(+) and RPR(1:4)	elevated	elevated	abnormal	abnormal	atypical	aqueous penicillin	negative	3 months	improved	Not Stated	Not Stated	Not Stated	Not Stated
					male	55	TPPA(+) and RPR(1:16)	TPPA(+) and RPR(1:4)	Not Stated	Not Stated	abnormal	Not Stated	Syphilitic Gumma	aqueous penicillin	Not Stated	3 months	Neurosequelae	Not Stated	Not Stated	Not Stated	Not Stated
96	D Xu	2019	Shandong	2	male	49	TPPA(+) and RPR(1:2)	TPPA(+) and RPR(1:2)	elevated	elevated	abnormal	abnormal	General paresis	aqueous penicillin	negative	3 months	persisted	Not Stated	Not Stated	Not Stated	Not Stated
					female	54	TPPA(+) and RPR(1:64)	TPPA(+) and RPR(1:8)	elevated	elevated	abnormal	normal	General paresis	aqueous penicillin	negative	3, 6 months	improved	drop 2 titers	drop 1 titers	all decreased	Not Stated
97	Y Ma	2019	Jilin	1	male	36	RPR(+)	treponemal test(+)	elevated	elevated	abnormal	Not Stated	atypical	aqueous penicillin	Not Stated	3 months	improved	Not Stated	Not Stated	Not Stated	improved
98	YW Xiao	2019	Liaoning	1	female	29	TPHA(+) and RPR(1:4)	TPHA(+) and RPR(-), histopathology	elevated	normal	abnormal	Not Stated	Syphilitic Gumma	aqueous penicillin	Not Stated	2, 6 months	Not Stated	no-response	Not Stated	Not Stated	improved
99	XS Zhao	2011	Shanghai	2	male	40	Not Stated	VDRL(1:4)	elevated	elevated	abnormal	Not Stated	General paresis	aqueous penicillin	negative	on discharge	improved	Not Stated	Not Stated	Not Stated	Not Stated
					female	49	TPPA(+) and RPR(+)	Not Stated	Not Stated	Not Stated	abnormal	Not Stated	Not Stated	Not Stated	Not Stated	Not Stated	Not Stated	Not Stated	Not Stated	Not Stated	Not Stated
100	TZ Wang	2016	Liaoning	1	female	47	RPR(+) and TPHA(+)	RPR(+) and TPHA(+)	Not Stated	Not Stated	abnormal	Not Stated	Syphilitic Gumma	aqueous penicillin	negative	on discharge	improved	Not Stated	Not Stated	Not Stated	improved
101	J Cao	2018	Shandong	1	male	48	RPR(1:32) and TPPA(+)	RPR(1:2) and TPPA(+)	elevated	normal	abnormal	Not Stated	Meningitis	aqueous penicillin	Not Stated	2 months	cured	Not Stated	Not Stated	Not Stated	Not Stated
102	MJ Lu	2018	Xinjiang	3	male	48	treponemal and nontreponemal test(+)	treponemal and nontreponemal test(+)	Not Stated	Not Stated	Not Stated	Not Stated	atypical	aqueous penicillin	negative	3 months	cured	negative	Not Stated	Not Stated	Not Stated
					male	72	treponemal and nontreponemal test(+)	treponemal and nontreponemal test(+)	Not Stated	Not Stated	Not Stated	Not Stated	atypical	doxycycline	negative	3 months	cured	negative	Not Stated	Not Stated	Not Stated
					female	43	treponemal and nontreponemal test(+)	treponemal and nontreponemal test(+)	normal	elevated	Not Stated	Not Stated	atypical	aqueous penicillin	negative	3 months	cured	negative	Not Stated	Not Stated	Not Stated
103	J Yu	2018	Jilin	1	male	37	TPPA(+) and RPR(1:32)	TPPA(+) and RPR(+)	elevated	elevated	normal	Not Stated	Meningitis	aqueous penicillin	Not Stated	3 months	Neurosequelae	Not Stated	Not Stated	Not Stated	Not Stated
104	G Yuan	2017	Beijing	1	male	57	RPR(1:8) and TPPA(+)	TRUST(-) and TPPA(+)	normal	elevated	abnormal	Not Stated	Meningovascular	raditional Chinese medicine treatment	Not Stated	on discharge	improved	Not Stated	Not Stated	Not Stated	Not Stated
105	GB Li	2017	Jilin	1	female	30	RPR(1:8) and TPPA(+)	RPR(-)	elevated	elevated	abnormal	Not Stated	Tabes dorsalis	aqueous penicillin	negative	1 month	Not Stated	drop 1 titers	Not Stated	Not Stated	normal
106	X Zhao	2017	Jilin	1	male	59	TP(+)	RPR(+) and TP(+)	normal	normal	normal	abnormal	General paresis	doxycycline	Not Stated	3 months	Neurosequelae	Not Stated	Not Stated	Not Stated	Not Stated
107	BJ He	2017	Zhejiang	1	male	54	TRUST(1:4) and TPPA(+)	TRUST(1:2) and TPPA(+)	elevated	normal	abnormal	Not Stated	Not Stated	aqueous penicillin	Not Stated	6 weeks, 3 months	cured	drop 2 titers	negative	all decreased	Not Stated
108	J Hu	2016	Guizhou	2	male	17	TPPA(+) and RPR(1:256)	TPPA(+) and RPR(-)	elevated	elevated	Not Stated	Not Stated	Not Stated	ceftriaxone	positive	3, 9, 22 months	improved	drop 6 titers	Not Stated	Not Stated	Not Stated
					male	32	TPPA(+) and RPR(1:128)	TPPA(+) and RPR(1:8)	normal	elevated	abnormal	Not Stated	Not Stated	abandon treatment	positive	abandon treatmonthsent	Not Stated	Not Stated	Not Stated	Not Stated	Not Stated
109	YL Zhang	2016	Jiangxi	1	male	52	TPAb(+)	TPAb(+)	elevated	elevated	normal	Not Stated	Tabes dorsalis	benzathine benzylpenicillin	Not Stated	3 months	improved	Not Stated	Not Stated	Not Stated	Not Stated
110	YC Shi	2015	Tianjin	1	male	35	TPAB(+) and RPR(1:16)	TPAB(+) and RPR(1:4)	elevated	elevated	abnormal	Not Stated	Not Stated	aqueous penicillin	Not Stated	6 months	cured	Not Stated	Not Stated	Not Stated	Not Stated
111	KM Zhang	2015	Chongqing	1	male	33	ELISA(+) and TRUST(1:32)	ELISA(+) and TRUST(1:2)	elevated	normal	normal	Not Stated	Ocular syphilis	aqueous penicillin	Not Stated	3 months	improved	Not Stated	Not Stated	Not Stated	Not Stated
112	HT Hu	2015	Beijing	2	male	75	RPR(+) and TPHA(+)	RPR(+) and TPHA(+)	elevated	elevated	abnormal	Not Stated	Meningitis	aqueous penicillin	negative	3 months	persisted	Not Stated	Not Stated	WBC no-response	Not Stated
					female	47	TPPA(+) and RPR(+)	TPPA(+) and RPR(+)	elevated	elevated	abnormal	Not Stated	Meningitis	minocycline	Not Stated	3 months	cured	Not Stated	Not Stated	all normal	Not Stated
113	DM He	2014	Jiangsu	1	male	63	TPAb(+) and RPR(1:16)	RPR(-)	elevated	normal	abnormal	Not Stated	Meningitis	ceftriaxone	negative	1, 4 months	Not Stated	drop 3 titers	Not Stated	all decreased	normal
114	YX Zhao	2013	Jiangsu	1	male	28	RPR(+) and TPPA(+)	RPR(+) and TPPA(+)	elevated	elevated	abnormal	abnormal	Meningovascular	Not Stated	positive	Not Stated	Not Stated	Not Stated	Not Stated	Not Stated	Not Stated
115	JL Huang	2012	Henan	1	male	50	TpAb(+)	TpAb(+)	normal	normal	abnormal	Not Stated	Meningovascular	Not Stated	negative	Not Stated	Not Stated	Not Stated	Not Stated	Not Stated	Not Stated
116	GJ Bai	2012	Jiangsu	1	female	49	TPPA(+) and RPR(1:32)	VDRL(+)	elevated	elevated	abnormal	Not Stated	Meningovascular mixed General paresis	aqueous penicillin	negative	on discharge	Not Stated	Not Stated	Not Stated	Not Stated	improved
117	Y Qin	2012	Sichuan	1	female	52	TPAb(+) and RPR(1:16)	CSF-IgG(+)	normal	elevated	abnormal	normal	Ocular syphilis	aqueous penicillin	Not Stated	3, 6 months	improved	Not Stated	Not Stated	Not Stated	Not Stated
118	J Yang	2011	Shanghai	1	male	52	TPPA(+) and RPR(1:64)	RPR(1:8) and TPPA(+)	Not Stated	elevated	abnormal	abnormal	Meningovascular	ceftriaxone	Not Stated	on discharge	improved	Not Stated	Not Stated	Not Stated	Not Stated
119	MJ Hu	2011	Shanghai	1	male	37	TPPA(+) and RPR(1:2)	Not Stated	elevated	elevated	normal	Not Stated	General paresis	olanzapine	Not Stated	Not Stated	Not Stated	Not Stated	Not Stated	Not Stated	Not Stated
120	EF Chen	2010	Zhejiang	1	male	41	TPPA(+) and RPR(-)	Not Stated	Not Stated	Not Stated	abnormal	Not Stated	Syphilitic Gumma	Not Stated	negative	Not Stated	Not Stated	Not Stated	Not Stated	Not Stated	Not Stated
121	B Yang	2017	Jilin	1	male	44	TPHA(+) and RPR(1:16)	RPR(1:2)	normal	elevated	abnormal	Not Stated	Not Stated	benzathine benzylpenicillin	Not Stated	3, 6, 9, 12 months	Not Stated	drop 2 titers	Not Stated	Not Stated	improved
122	YX Liu	2012	Jilin	1	male	49	TPPA(+) and RPR(1:64)	TPPA(+) and RPR(+)	elevated	elevated	abnormal	Not Stated	Not Stated	aqueous penicillin	Not Stated	3 months	improved	Not Stated	Not Stated	Not Stated	Not Stated
123	XE Deng	2013	Gansu	1	female	56	ELISA(+) and RPR(1:32)	TPPA(+) and RPR(1:32)	Not Stated	elevated	abnormal	Not Stated	Ocular syphilis	aqueous penicillin	negative	3 months	improved	Not Stated	Not Stated	Not Stated	Not Stated
124	PH Sun	2018	Liaoning	1	male	48	TPPA(+) and RPR(1:16)	TPPA(+) and RPR(1:2)	elevated	Not Stated	abnormal	Not Stated	Not Stated	aqueous penicillin	negative	3, 9 months	improved	drop 1 titers	drop 1 titers	WBC decreased	Not Stated
125	X Shi	2012	Jiangsu	1	male	64	TPPA(+) and RPR(1:32)	RPR(1:2), TPPA(+) and PCR(+)	40/UL	elevated	abnormal	Not Stated	Not Stated	aqueous penicillin	negative	3, 6, 9, 12 months	cured	drop 5 titers	negative	all normal	Not Stated
126	YL Liu	2010	Hebei	1	male	57	TPPA(+) and RPR(-)	TPPA(+) and RPR(-)	Not Stated	elevated	abnormal	Not Stated	late neurosyphilis	aqueous penicillin	negative	3 months	improved	Not Stated	Not Stated	Not Stated	Not Stated
127	G Ge	2019	Shandong	1	male	56	TPPA(+) and RPR(1:16)	TPPA(+) and RPR(-)	elevated	elevated	abnormal	Not Stated	atypical	aqueous penicillin	negative	3 months	improved	drop 3 titers	Not Stated	Not Stated	Not Stated
128	Q Yu	2020	Shanghai	1	male	54	treponemal test(+) and RPR(1:64)	immunohistochemical staining	Not Stated	Not Stated	abnormal	Not Stated	Syphilitic gumma	aqueous penicillin	negative	3, 6 months	Not Stated	drop 3 titers	Not Stated	Not Stated	Not Stated
129	LY Cui	2020	Shandong	1	male	46	TPPA(+) and TRUST(1:128)	TPPA(+) and TRUST(1:32)	elevated	elevated	abnormal	Not Stated	syphilitic gumma	aqueous penicillin	negative	1, 6 months	cured	negative	Not Stated	Not Stated	normal
130	KG Xia	2020	Sichuan	1	female	49	treponemal test(+) and TRUST(1:16)	immunohistochemical staining	Not Stated	Not Stated	abnormal	Not Stated	syphilitic gumma	aqueous penicillin	negative	3 months	improved	Not Stated	Not Stated	Not Stated	Not Stated
131	YL Wu	2020	Beijing	4	female	43	TPPA(+) and TRUST(1:32)	TPPA(+) and TRUST(1:4)	elevated	elevated	abnormal	Not Stated	Meningitis	aqueous penicillin	negative	6 years	improved	drop 5 titers	negative	all normal	Not Stated
					male	69	TPPA(+) and TRUST(1:16)	TPPA(+) and TRUST(1:1)	elevated	elevated	abnormal	Not Stated	Meningitis	aqueous penicillin	negative	12 months	deteriorated	drop 1 titers	negative	WBC normal	Not Stated
					female	43	TPPA(+) and TRUST(1:32)	TPPA(+) and TRUST(1:2)	elevated	elevated	abnormal	Not Stated	Meningitis	aqueous penicillin	negative	12 months	cured	drop 2 titers	negative	all normal	Not Stated
					male	30	TPPA(+) and TRUST(1:8)	TPPA(+) and TRUST(1:1)	elevated	elevated	abnormal	Not Stated	Meningitis	aqueous penicillin	negative	6 months	improved	drop 1 titers	negative	all normal	Not Stated
132	J Yuan	2020	Hubei	1	female	59	TPPA(+) and TRUST(1:16)	TPPA(+) and TRUST(1:2)	elevated	Not Stated	normal	Not Stated	Ocular syphilis	aqueous penicillin	negative	3, 6 months	improved	drop 4 titers	Not Stated	Not Stated	Not Stated
133	F Liu	2020	Zhejiang	1	female	35	TPHA(+) and TRUST(+)	TPHA(+) and TRUST(+)	elevated	elevated	normal	Not Stated	Not Stated	aqueous penicillin	negative	Not Stated	Not Stated	Not Stated	Not Stated	Not Stated	Not Stated
134	Z Zhu	2020	Zhejiang	1	male	51	TPPA(+) and TRUST(1:32)	TPPA(+) and TRUST(-)	Not Stated	elevated	Not Stated	Not Stated	Tabes dorsalis	aqueous penicillin	Not Stated	3 months	improved	Not Stated	Not Stated	Not Stated	Not Stated
135	JZ Xian	2020	Beijing	1	male	62	treponemal test(+) and TRUST(1:16)	treponemal test(+) and TRUST(1:4)	elevated	elevated	Not Stated	Not Stated	Ocular syphilis	aqueous penicillin	Not Stated	1, 3, 24 months	cured	Not Stated	negative	all decreased	Not Stated
136	J Hu	2020	Jilin	1	male	52	TPPA(+) and RPR(1:16)	TPPA(+) and RPR(1:8)	elevated	normal	abnormal	abnormal	Not Stated	aqueous penicillin	Not Stated	1, 2 months, death	Not Stated	Not Stated	Not Stated	Not Stated	Not Stated
137	FF Liu	2020	Jilin	1	male	18	TPPA(+)	TPPA(+) and TRUST(1:32)	elevated	elevated	normal	Not Stated	Meningitis	aqueous penicillin	Not Stated	1 months, 4 years	cured	negative	negative	Not Stated	Not Stated
138	CZ Wan	2020	Jiangsu	1	female	75	TPPA(+) and RPR(1:16)	TPPA(+) and RPR(1:2)	elevated	elevated	abnormal	Not Stated	Meningitis	aqueous penicillin	negative	1, 3, 6 months	cured	negative	Not Stated	Not Stated	improved
139	M Zhang	2021	Chongqing	1	female	12	TPPA(+) and TRUST(1:512)	TPPA(+) and TRUST(-)	normal	normal	Not Stated	Not Stated	Not Stated	aqueous penicillin	negative	2 months	improved	drop 4 titers	Not Stated	Not Stated	Not Stated
140	KD Guo	2021	Sichuan	1	male	49	VDRL(1:64)	VDRL(1:2)	Not Stated	Not Stated	Not Stated	Not Stated	Not Stated	aqueous penicillin	Not Stated	3 months	improved	Not Stated	Not Stated	Not Stated	Not Stated
141	KJ Zhang	2021	Jilin	1	female	59	TPPA(+) and RPR(1:16)	TPPA(+) and RPR(-)	elevated	elevated	abnormal	Not Stated	Meningovascular	doxycycline	Not Stated	Not Stated	Not Stated	Not Stated	Not Stated	Not Stated	Not Stated
142	HQ Dong	2021	Beijing	1	female	29	TPHA(+) and RPR(1:4)	TPHA(+) and RPR(-)	elevated	elevated	abnormal	Not Stated	Meningitis	aqueous penicillin	Not Stated	6 months	cured	Not Stated	Not Stated	Not Stated	Not Stated
143	QQ Chen	2021	Anhui	1	male	60	treponemal test(+) and TRUST(1:16)	Not Stated	elevated	elevated	abnormal	normal	General paresis	aqueous penicillin	Not Stated	2 months	improved	dropped	Not Stated	all decreased	normal
144	J Yuan	2021	Jiangxi	1	male	32	TPHA(+) and RPR(1:1)	TPHA(-) and RPR(-)	normal	normal	abnormal	abnormal	Not Stated	aqueous penicillin	Not Stated	3 months	cured	Not Stated	Not Stated	Not Stated	Not Stated
145	MX Fang	2021	Jiangsu	1	male	26	TPPA(+) and RPR(1:512)	TPPA(+) and RPR(1:2)	normal	elevated	abnormal	Not Stated	Meningitis	aqueous penicillin	positive	Not Stated	Not Stated	Not Stated	Not Stated	Not Stated	Not Stated
146	L Ni	2021	Guizhou	1	male	54	treponemal and nontreponemal test(+)	immunohistochemical staining	Not Stated	Not Stated	abnormal	Not Stated	Mixed	aqueous penicillin	Not Stated	Not Stated	Not Stated	Not Stated	Not Stated	Not Stated	Not Stated
147	JM Nie	2021	Chongqing	3	female	36	TPPA(+) and RPR(1:128)	TPPA(+) and RPR(1:64)	Not Stated	Not Stated	Not Stated	Not Stated	Not Stated	aqueous penicillin	positive	2 weeks	Not Stated	drop 4 titers	drop 3 titers	Not Stated	Not Stated
					male	22	TPPA(+) and RPR(1:64)	TPPA(+) and RPR(1:8)	Not Stated	Not Stated	abnormal	Not Stated	Not Stated	aqueous penicillin	positive	1 month	improved	Not Stated	Not Stated	Not Stated	Not Stated
					male	36	TPPA(+) and RPR(1:79)	TPPA(+) and RPR(1:8)	Not Stated	Not Stated	Not Stated	Not Stated	Not Stated	aqueous penicillin	positive	6 months	improved	Not Stated	Not Stated	Not Stated	Not Stated
148	Z Min	2021	Hubei	3	male	61	TPPA(+) and RPR(-)	TPPA(+) and RPR(1:1)	elevated	elevated	abnormal	abnormal	General paresis	aqueous penicillin	negative	6 months	Neurosequelae	Not Stated	Not Stated	Not Stated	Not Stated
					male	58	TPPA(+) and RPR(1:16)	TPPA(+) and RPR(1:4)	elevated	elevated	normal	normal	General paresis	aqueous penicillin	Not Stated	6 months	improved	Not Stated	Not Stated	Not Stated	Not Stated
					male	67	Not Stated	TPPA(+) and RPR(1:16)	elevated	elevated	abnormal	abnormal	General paresis	aqueous penicillin	Not Stated	6 months	improved	Not Stated	Not Stated	Not Stated	Not Stated
149	KY Qin	2021	Beijing	4	male	37	TPPA(+) and TRUST(1:8)	TPPA(+) and TRUST(1:2) and FTA-ABS(+)	elevated	elevated	abnormal	Not Stated	Not Stated	aqueous penicillin	Not Stated	4 years	cured	Not Stated	Not Stated	Not Stated	Not Stated
					male	51	TPPA(+) and TRUST(1:64)	TPPA(+) and TRUST(1:1) and FTA-ABS(+)	elevated	normal	abnormal	Not Stated	Not Stated	aqueous penicillin	Not Stated	4 years	cured	Not Stated	Not Stated	Not Stated	Not Stated
					male	39	TPPA(+) and TRUST(1:32)	TPPA(+) and TRUST(-) and FTA-ABS(+)	normal	normal	abnormal	Not Stated	Not Stated	aqueous penicillin	Not Stated	12 months	cured	Not Stated	Not Stated	Not Stated	Not Stated
					male	51	TPPA(+) and TRUST(1:128)	TPPA(+) and TRUST(1:8) and FTA-ABS(+)	elevated	elevated	abnormal	Not Stated	Not Stated	aqueous penicillin	Not Stated	6, 24 months	cured	Not Stated	Not Stated	Not Stated	Not Stated
CSF, cerebrospinal fluid; VDRL, venereal disease research laboratory; RPR, rapid plasma reagin; TRUST, toluidine red unheated serum test; TpAb, treponema pallidum antibody; FTA-ABS, fluorescent treponemal antibody adsorption; TPPA, treponema pallidum particle agglutination; TPHA, treponema pallidum hemagglutination assay; ELISA, enzyme-linked immunosorbent assay; WBC, white blood cell; PR, protei…

## Sheet: S Table 3
S Table 3. Clinical and Laboratory characteristics of 3,327cases from 93 retrospective case series studies
ID	study	Province	year	No. of NS	gender(males)	study design	no. of reactive CSF-FTA/ABS/TPPA/TPHA	no. of reactive VDRL/RPR/TRUST	no. of abnormal CSF WBC	no. of abnormal CSF PR	% HIV positive	misdiagnosis rate	Clinical subtype	% abnormal neuroimaging examinations	% abnormal electroencephalogram (EEG)	therapeutic drugs	follow-up	No. of NS mentioned prognosis	% symptoms improved	% Neurosequelae	% Recurrence	% serum dropped at least 2 titer or turn to negative	% CSF dropped at least 2 titer or turn to negative	% CSF WBC decreased	% CSF PRO decreased	No. of death
1	SS Cao	Beijing	2016	16	12	retrospectively	16	12	9	12	Not Stated	Not Stated	Ocular syphilis	Not Stated	Not Stated	2 aqueous penicillin, 7 ceftriaxone, 2 minocycline hydrochloride	62.96% eyes improvement	16	0.6296	Not Stated	Not Stated	Not Stated	Not Stated	Not Stated	Not Stated	Not Stated
2	Y Zhang	Jiangsu	2009	9	7	retrospectively	9	9	5	1	0	Not Stated	3 ANS, 6 SNS (Unclassified)	66.7%(4/6)	Not Stated	aqueous penicillin	100% (6/6) SNS symptoms improvement, 33.33% (1/3) ANS case RPR negative	9	1	Not Stated	Not Stated	0.3333	Not Stated	Not Stated	Not Stated	Not Stated
3	SY Ma	Guangdong	2009	9	9	retrospectively	6	Not Stated	7	8	Not Stated	1	5 General paresis, 4 Tabes dorsalis	80%(4/5)	Not Stated	8 aqueous penicillin, 1 ceftriaxone	100% (9/9) symptoms improved	9	1	Not Stated	Not Stated	Not Stated	Not Stated	Not Stated	Not Stated	Not Stated
4	J Li	HuNan	2009	13	8	retrospectively	13	13	Not Stated	Not Stated	0	Not Stated	1 ANS and Meningitis, 3 Meningovascular and General paresis, 2 Tabes dorsalis and Syphilitic Gumma, 1 mixed	100%(13/13)	Not Stated	Not Stated	Not Stated	Not Stated	Not Stated	Not Stated	Not Stated	Not Stated	Not Stated	Not Stated	Not Stated	Not Stated
5	YL Yang	Shanghai	2010	11	7	retrospectively	11	5	7	8	Not Stated	0.55	7 ANS, 3 Meningovascular, 1 Tabes dorsalis	75%(3/4)	Not Stated	aqueous penicillin, 1 case refused treatment	100% (4/4) SNS symptoms improvement, one case CT improvement; 4 ANS (100%) CSF WBC and PRO decrease; all cases serum RPR decrease	11	1	Not Stated	Not Stated	Not Stated	Not Stated	1	1	Not Stated
6	FX Jiang	Anhui	2010	18	14	retrospectively	18	16	7	13	0	Not Stated	3 ANS, 1 Meningitis, 7 Meningovascular, 5 General paresis, 2 Syphilitic Gumma	63.6%(7/11)	Not Stated	17 aqueous penicillin, 1 ceftriaxone	1 GPI case symptoms persist, and other cases improvement, all serum RPR decrease 4-fold titer or turn negative	18	0.9444	Not Stated	Not Stated	1	Not Stated	Not Stated	Not Stated	Not Stated
7	X Gu	Shanghai	2010	20	17	retrospectively	Not Stated	20	8	15	Not Stated	1	20 General paresis	81.8%(9/11)	Not Stated	15 aqueous penicillin, 5 ceftriaxone	100% (20/20) symptoms improved, 3 m follow-up (13 cases), 38.46% (5/13) serum RPR decrease 4-fold titer, all CSF WBC normal (4/4), CSF PRO 66.67% (6/9) normal, CSF VDRL 84.62% (11/13) decreased or negative; the other cases were on following	20	1	Not Stated	Not Stated	0.3846	0.8462	1	0.6667	Not Stated
8	J Han	Jilin	2011	2	2	retrospectively	2	0	2	2	0	Not Stated	2 Meningovascular	100%(2/2)	Not Stated	aqueous penicillin	symptoms improved on discharge	2	1	Not Stated	Not Stated	Not Stated	Not Stated	Not Stated	Not Stated	Not Stated
9	GB Huang	Fujian	2011	17	11	retrospectively	17	13	8	12	0	0.352941	1 Meningitis, 8 Meningovascular, 5 General paresis, 2 Tabes dorsalis, 1 Syphilitic Gumma	66.7%(6/9)	Not Stated	aqueous penicillin or ceftriaxone	all Meningitis cases cure in symptoms, all cases improvement, all CSF WBC and PRO decreased, 70.59% (12/17) cases CSF RPR decreased	17	1	Not Stated	Not Stated	Not Stated	Not Stated	1	1	Not Stated
10	HY Tang	Zhejiang	2011	32	24	retrospectively	32	31	Not Stated	Not Stated	Not Stated	Not Stated	5 ANS, 3 Meningitis, 15 Meningovascular, 3 General paresis, 5 Tabes dorsalis, 1 unclassified	77.8%(14/18)	Not Stated	aqueous penicillin	all cases serum and CSF RPR, CSF WBC and PRO decrease, 87.5% (28/32) cases symptoms improved, 3 symptoms persist, 1 death	32	0.875	Not Stated	Not Stated	Not Stated	Not Stated	1	1	1
11	L Zuo	Shanghai	2011	5	4	retrospectively	Not Stated	5	2	3	0	1	2 Meningitis, 2 Meningovascular, 1 Tabes dorsalis	80%(4/5)	66.7%(2/3)	aqueous penicillin	1 m follow-up, 80%(4/5) symptoms improved, case with Tabes dorsalis persist	5	0.8	Not Stated	Not Stated	Not Stated	Not Stated	Not Stated	Not Stated	Not Stated
12	B Liu	Jiangsu	2011	4	4	retrospectively	4	1	2	1	0	0.75	1 ANS, 2 General paresis, 1 Tabes dorsalis	50%(2/4)	50%(2/4)	aqueous penicillin	1 case received follow-up and had improved in symptoms	1	1	Not Stated	Not Stated	Not Stated	Not Stated	Not Stated	Not Stated	Not Stated
13	T Jiang	Guangdong	2011	31	29	retrospectively	Not Stated	Not Stated	23	23	0	Not Stated	31 General paresis	100%(31/31)	Not Stated	Not Stated	Not Stated	Not Stated	Not Stated	Not Stated	Not Stated	Not Stated	Not Stated	Not Stated	Not Stated	Not Stated
14	XL Cao	Guangxi	2012	31	26	retrospectively	Not Stated	Not Stated	Not Stated	Not Stated	0	0.354839	7 Meningitis, 9 Meningovascular, 10 General paresis, 4 Tabes dorsalis, 1 Syphilitic Gumma	90.3%(28/31)	Not Stated	benzathine benzylpenicillin	8 cases symptoms worse, 2 of cases CSF index better, other cases not stated	8	0	Not Stated	Not Stated	Not Stated	Not Stated	Not Stated	Not Stated	Not Stated
15	HH Sun	Jiangsu	2012	9	6	retrospectively	9	9	2	Not Stated	Not Stated	1	3 Meningitis, 1 Meningovascular, 4 General paresis, 1 Tabes dorsalis	100%(7/7)	100%(5/5)	aqueous penicillin	2 loss, 1 case symptoms persist, 1 death, 1/6 cases serum RPR decrease 4-fold, CSF RPR no change, 5 cases symptoms improved	7	0.7143	Not Stated	Not Stated	0.1667	0	Not Stated	Not Stated	1
16	Z Wu	Liaoning	2012	4	3	retrospectively	Not Stated	Not Stated	2	3	0	0.5	4 Tabes dorsalis	50%(2/4)	50%(1/2)	Not Stated	Not Stated	Not Stated	Not Stated	Not Stated	Not Stated	Not Stated	Not Stated	Not Stated	Not Stated	Not Stated
17	WY Liu	Shanghai	2012	8	8	retrospectively	Not Stated	4	Not Stated	5	Not Stated	0.5	8 General paresis	100%(8/8)	Not Stated	3 aqueous penicillin, 2 ceftriaxone, 3 referral	Not Stated	Not Stated	Not Stated	Not Stated	Not Stated	Not Stated	Not Stated	Not Stated	Not Stated	Not Stated
18	Y Gao	Shanghai	2012	10	6	retrospectively	10	10	2	5	0	1	Ocular syphilis	25%(1/4)	Not Stated	6 aqueous penicillin, 4 ceftriaxone	first treatment: 6 improved, 9 serum RPR decreased; second treatment: 7 cases CSF VDRL negative or 4-fold decreaes, 7 improved	10	0.7	Not Stated	Not Stated	Not Stated	0.7	Not Stated	Not Stated	Not Stated
19	CH Mao	Beijing	2013	3	1	retrospectively	3	3	2	3	0	Not Stated	3 atypical General paresis	100%(3/3)	100%(3/3)	aqueous penicillin	1 case improved but with neurological sequelae, 1 cure, 1 loss	2	0.5	0.5	Not Stated	Not Stated	Not Stated	Not Stated	Not Stated	Not Stated
20	HH Wang	Beijing	2013	5	5	retrospectively	4	3	Not Stated	5	0	0.4	Unclassified	100%(5/5)	Not Stated	aqueous penicillin	all improved	4	1	Not Stated	Not Stated	Not Stated	Not Stated	Not Stated	Not Stated	Not Stated
21	L Li	Beijing	2014	10	9	retrospectively	10	8	Not Stated	10	100	Not Stated	2 Meningitis, 5 Meningovascular, 2 General paresis, 1 Syphilitic Gumma	100%(10/10)	Not Stated	aqueous penicillin	all improved	10	1	Not Stated	Not Stated	Not Stated	Not Stated	Not Stated	Not Stated	Not Stated
22	LS Wu	Guangxi	2014	12	10	retrospectively	12	8	6	9	0	0.666667	12 General paresis	91.7%(11/12)	100%(10/10)	aqueous penicillin	all improved after treatment, 2 cases recurrence after 8 m	12	1	Not Stated	0.1667	Not Stated	Not Stated	Not Stated	Not Stated	Not Stated
23	J Li	Zhejiang	2014	35	23	retrospectively	26	24	26	26	Not Stated	0.942857	Unclassified	78.1%(25/32)	75%(18/24)	34 aqueous penicillin, 1 ceftriaxone	2w 8/35 CSF WBC, RPR titer, PRO decreased, 4 loss, 3 cases recurrence after 1 year, 25 improved	35	0.7143	Not Stated	0.0857	Not Stated	Not Stated	Not Stated	Not Stated	Not Stated
24	ZC Wu	Beijing	2014	5	5	retrospectively	4	3	2	Not Stated	Not Stated	Not Stated	1 Meningovascular, 3 General paresis, 1 Tabes dorsalis	80%(4/5)	Not Stated	aqueous penicillin	4 cases improved, 1 GPI case persist	5	0.8	Not Stated	Not Stated	Not Stated	Not Stated	Not Stated	Not Stated	Not Stated
25	Y Chen	Hebei	2015	117	82	retrospectively	Not Stated	83	117	117	0	0.414286	47 ANS, 12 Meningitis, 7 Meningovascular, 40 General paresis, 11 Tabes dorsalis	66.1%(39/59)	Not Stated	104 aqueous penicillin, 5 ceftriaxone	32.9% (23/70) improved, 69 cases decreased	70	0.329	Not Stated	Not Stated	Not Stated	Not Stated	Not Stated	Not Stated	Not Stated
26	H Xu	Zhejiang	2015	5	4	retrospectively	5	5	Not Stated	Not Stated	Not Stated	Not Stated	4 Meningovascular, 1 Syphilitic Gumma	100%(5/5)	Not Stated	Not Stated	Not Stated	Not Stated	Not Stated	Not Stated	Not Stated	Not Stated	Not Stated	Not Stated	Not Stated	Not Stated
27	L Li	Beijing	2016	12	7	retrospectively	12	12	8	3	0.0833333	1	Ocular syphilis	75%(9/12)	Not Stated	aqueous penicillin	all 11 cases improved, 1 case loss	11	1	Not Stated	Not Stated	Not Stated	Not Stated	Not Stated	Not Stated	Not Stated
28	L Tian	Jiangsu	2016	14	11	retrospectively	14	14	9	11	0	1	Meningitis	100%(13/13)	Not Stated	aqueous penicillin	4 cases recurrence, 1 death, 9 cases, finally, 12 cases prognosis good	14	0.8571	Not Stated	0.2857	Not Stated	Not Stated	Not Stated	Not Stated	1
29	HY Tang	Zhejiang	2016	23	19	retrospectively	23	23	12	15	Not Stated	Not Stated	Meningovascular	100%(23/23)	Not Stated	21 aqueous penicillin, 2 ceftriaxone	15/23 cases improved, 1 recurrence, 7 cases persist	23	0.6522	Not Stated	0.0435	Not Stated	Not Stated	Not Stated	Not Stated	Not Stated
30	AL Li	Liaoning	2016	16	12	retrospectively	16	16	7	Not Stated	Not Stated	Not Stated	10 ANS, 1 Meningitis, 3 Meningovascular, 2 General paresis	Not Stated	Not Stated	aqueous penicillin	CSF VDRL negative 6/16, WBC decreaed 3/7, PRO 5/11, serum RPR decrease 4-fold 4/16, symptoms improved 2/6 cases, cure 1/6 case	16	0.5	Not Stated	Not Stated	0.25	0.375	0.4286	0.4545	Not Stated
31	XS Ding	Guangdong	2018	28	17	retrospectively	Not Stated	28	18	17	0	Not Stated	2 ANS, 1 Meningovascular, 20 General paresis, 3 Tabes dorsalis, 2 Unclassified	80%(12/15)	50%(2/4)	3 aqueous penicillin, 3 ceftriaxone	serum TRUST no change, CSF WBC decreased 4/5, PRO 4/4, symptoms improved 1/5, no change 4/5	5	0.2	Not Stated	Not Stated	0	Not Stated	0.8	1	Not Stated
32	X Wang	Chongqin	2018	3	3	retrospectively	3	3	Not Stated	3	Not Stated	Not Stated	Parenchymal syphilis	100%(3/3)	Not Stated	Not Stated	Not Stated	Not Stated	Not Stated	Not Stated	Not Stated	Not Stated	Not Stated	Not Stated	Not Stated	Not Stated
33	SN Cai	Beijing	2018	28	27	retrospectively	27	24	18	20	0	0.607143	General paresis	100%(20/20)	100%(3/3)	27 aqueous penicillin, 1 ceftriaxone	23/28 symptoms improved, 6/12 serum TRUST titer decresed, 5/12 CSF TRUST titer decreased, 8/12 CSF WBC and 6/12 PRO decreased	28	0.8214	Not Stated	Not Stated	Not Stated	Not Stated	0.6667	0.5	Not Stated
34	M Wu	Jiangsu	2019	58	49	retrospectively	Not Stated	44	57	55	0	Not Stated	6 Meningovascular, 30 General paresis, 8 Tabes dorsalis, 12 ocular syphilis, 2 Unclassified	76.7%(23/30)	Not Stated	Not Stated	Not Stated	Not Stated	Not Stated	Not Stated	Not Stated	Not Stated	Not Stated	Not Stated	Not Stated	Not Stated
35	ZY Wang	Shanghai	2018	92	90	retrospectively	69	69	54	49	1	Not Stated	41 ANS, 22 meningitis, 17 Meningovascular, 13 parenchymal syphilis, 1 Unclassified	70.2%(40/57)	Not Stated	Not Stated	Not Stated	Not Stated	Not Stated	Not Stated	Not Stated	Not Stated	Not Stated	Not Stated	Not Stated	Not Stated
36	ML Tong	Fujian	2018	85	71	retrospectively case-control study	82	68	51	46	0	Not Stated	General paresis	Not Stated	Not Stated	Not Stated	Not Stated	Not Stated	Not Stated	Not Stated	Not Stated	Not Stated	Not Stated	Not Stated	Not Stated	Not Stated
37	BJ Wang	Shandong	2016	12	7	retrospectively	12	9	10	11	0	0.5	4 Meningitis, 1 Meningovascular, 7 General paresis	83.3%(10/12)	Not Stated	10 aqueous penicillin, 2 ceftriaxone	8/12 cases symptoms improved on discharge	12	0.6667	Not Stated	Not Stated	Not Stated	Not Stated	Not Stated	Not Stated	Not Stated
38	YH Wang	Guangdong	2016	55	49	retrospectively	55	22	Not Stated	28	0.527273	Not Stated	General paresis	96.4%(53/55)	Not Stated	Not Stated	Not Stated	Not Stated	Not Stated	Not Stated	Not Stated	Not Stated	Not Stated	Not Stated	Not Stated	Not Stated
39	YQ Wang	Fujian	2015	18	11	retrospective	16	12	8	14	0	Not Stated	parenchymal syphilis	64.7%(11/17)	Not Stated	aqueous penicillin	Not Stated	Not Stated	Not Stated	Not Stated	Not Stated	Not Stated	Not Stated	Not Stated	Not Stated	Not Stated
40	YL Zeng	Fujian	2013	10	8	retrospective	10	6	5	7	0	0.169492	Unclassified	90%(9/10)	83.3%(5/6)	Not Stated	Not Stated	Not Stated	Not Stated	Not Stated	Not Stated	Not Stated	Not Stated	Not Stated	Not Stated	Not Stated
41	PY Zhou	Shanghai	2012	17	14	retrospectively	Not Stated	13	8	12	0	Not Stated	13 ANS, 4 SNS (Unclassified)	Not Stated	Not Stated	13 aqueous penicillin, 4 ceftriaxone	4/17 CSF VDRL 4 fold decrease, 15/17 CSF PRO and 11/11 CSF WBC decrease	17	Not stated	Not Stated	Not Stated	Not Stated	0.2353	1	0.8824	Not Stated
42	XJ Fan	Shaanxi	2017	22	17	retrospectively	19	13	13	18	Not Stated	Not Stated	Ocular syphilis	75%(6/8)	Not Stated	Not Stated	Not Stated	Not Stated	Not Stated	Not Stated	Not Stated	Not Stated	Not Stated	Not Stated	Not Stated	Not Stated
43	T Xiang	HuNan	2014	6	6	retrospectively	6	6	5	6	Not Stated	0.333	Unclassified	100%(6/6)	100%(6/6)	Not Stated	Not Stated	Not Stated	Not Stated	Not Stated	Not Stated	Not Stated	Not Stated	Not Stated	Not Stated	Not Stated
44	LR Lin	Fujian	2014	169	126	retrospectively	50	39	28	31	0	0.788462	General paresis	70%(21/30)	Not Stated	Not Stated	Not Stated	Not Stated	Not Stated	Not Stated	Not Stated	Not Stated	Not Stated	Not Stated	Not Stated	Not Stated
45	H Zhou	Guangdong	2011	10	10	retrospectively	10	8	3	9	0	0.8	General paresis	90%(9/10)	Not Stated	8 aqueous penicillin, 1 ceftriaxone, 1 roxithromycin		Not Stated	Not Stated	Not Stated	Not Stated	Not Stated	Not Stated	Not Stated	Not Stated	Not Stated
46	F Yi	HuNot Statedn	2010	40	37	retrospectively	40	32	22	29	Not Stated	0.375	4 ANS, 12 General paresis, 2 Tabes dorsalis, 22 Unclassified	97.3%(36/37)	75%(15/20)	aqueous penicillin	2 loss, 34/36 symptoms improved, 2 no-respones; 22/38 cases serum and CSF RPR negative, 19/38 cases CSF WBC and PRO decreased	38	0.9444	Not Stated	Not Stated	0.5789	0.5789	0.5	0.5	Not Stated
47	X Yao	Fujian	2019	84	49	retrospectively case-control study	71	26	34	42	8.33%(7 of 84 NS)	Not Stated	14 meningitis, 32 meningovascular, 21 general paresis, 7 tabes dorsalis, 10 Unclassified	Not Stated	Not Stated	Not Stated	Not Stated	Not Stated	Not Stated	Not Stated	Not Stated	Not Stated	Not Stated	Not Stated	Not Stated	Not Stated
48	XM Zhong	Guangdong	2017	91	75	retrospectively	Not Stated	Not Stated	Not Stated	Not Stated	Not Stated	Not Stated	General paresis	Not Stated	Not Stated	Not Stated	Not Stated	Not Stated	Not Stated	Not Stated	Not Stated	Not Stated	Not Stated	Not Stated	Not Stated	Not Stated
49	WR Li	Beijing	2019	264	160	retrospectively case-control study	264	Not Stated	216	99	0	Not Stated	154 ANS, 16 meningitis, 23 meningovascular, 51 general paresis, 14 tabes dorsalis, 6 Ocular syphilis	Not Stated	Not Stated	Not Stated	Not Stated	Not Stated	Not Stated	Not Stated	Not Stated	Not Stated	Not Stated	Not Stated	Not Stated	Not Stated
50	YX Yu	Shanghai	2010	6	Not Stated	retrospectively	Not Stated	Not Stated	5	4	0	Not Stated	General paresis	66.7%(4/6)	83.3%(5/6)	Not Stated	Not Stated	Not Stated	Not Stated	Not Stated	Not Stated	Not Stated	Not Stated	Not Stated	Not Stated	Not Stated
51	YY Chen	Fujian	2015	85	71	retrospectively	82	68	47	52	0	0.6353	General paresis	86.0%(49/57)	100%(24/24)	Not Stated	Not Stated	Not Stated	Not Stated	Not Stated	Not Stated	Not Stated	Not Stated	Not Stated	Not Stated	Not Stated
52	D Zheng	Guangdong	2011	116	104	retrospectively	116	100	56	89	0	0.3621	General paresis	89.7%(104/116)	100%(102/102)	Not Stated	Not Stated	Not Stated	Not Stated	Not Stated	Not Stated	Not Stated	Not Stated	Not Stated	Not Stated	Not Stated
53	Y Hao	Shandong	2019	21	17	retrospectively	15	9	19	10	0	Not Stated	4 ANS, 4 meningitis, 9 Meningovascular, 3 general paresis, 1 tabes dorsalis	81.3%(13/16)	Not Stated	aqueous penicillin	2 loss, 9/19 serum RPR neagtive	19	Not stated	Not Stated	Not Stated	0.4737	Not Stated	Not Stated	Not Stated	Not Stated
54	XY Liu	Zhejiang	2019	26	16	retrospectively	26	26	16	13	Not Stated	0.692	Unclassified	65.4%(17/26)	11.5%(3/26)	aqueous penicillin	24/26 symptoms improved, 2 cases no-response	26	0.9231	Not Stated	Not Stated	Not Stated	Not Stated	Not Stated	Not Stated	Not Stated
55	WY Wang	Tianjin	2019	138	94	retrospectively	Not Stated	Not Stated	37	26	0	Not Stated	32 ANS, 46 Mesenchymal syphilis, 60 Parenchymal syphilis	80.6%(50/62)	Not Stated	Not Stated	Not Stated	Not Stated	Not Stated	Not Stated	Not Stated	Not Stated	Not Stated	Not Stated	Not Stated	Not Stated
56	WR Li	Beijing	2019	8	8	retrospectively	8	8	7	6	0	0.5	2 meningitis, 2 Meningovascular, 4 general paresis	87.5%(7/8)	57.1%(4/7)	aqueous penicillin	all 8/8 cases symptoms improved, 6/8 cases serum TRUST titer deseased 4-fold, 5/6 cases CSF TRUST negative, 6/6 cases CSF WBC and PRO decreased	8	1	Not Stated	Not Stated	0.75	0.8333	1	1	Not Stated
57	AY Yu	Shanghai	2019	9	7	retrospectively case-control study	9	9	9	8	Not Stated	0.888889	2 meningitis, 3 Meningovascular, 2 general paresis, 2 atypical tabes dorsalis	88.9%(8/9)	77.8%(7/9)	aqueous penicillin	all 9/9 cases serum TRUST titer deseased 4-fold, all 9/9 CSF VDRL titer deseased 4-fold	9	Not stated	Not Stated	Not Stated	1	1	Not Stated	Not Stated	Not Stated
58	SY Wang	Beijing	2019	6	Not Stated	retrospectively	Not Stated	Not Stated	Not Stated	Not Stated	Not Stated	Not Stated	Not Stated	Not Stated	Not Stated	Not Stated	Not Stated	Not Stated	Not Stated	Not Stated	Not Stated	Not Stated	Not Stated	Not Stated	Not Stated	Not Stated
59	B Chen	Guangdong	2016	35	33	retrospectively	35	7	Not Stated	Not Stated	Not Stated	Not Stated	General paresis	97.1%(34/35)	Not Stated	aqueous penicillin	Not Stated	Not Stated	Not Stated	Not Stated	Not Stated	Not Stated	Not Stated	Not Stated	Not Stated	Not Stated
60	JH Wang	Shanghai	2011	12	11	retrospectively	Not Stated	Not Stated	Not Stated	Not Stated	0	Not Stated	General paresis	Not Stated	Not Stated	Not Stated	Not Stated	Not Stated	Not Stated	Not Stated	Not Stated	Not Stated	Not Stated	Not Stated	Not Stated	Not Stated
61	YH Hua	Jiangsu	2018	37	30	retrospectively	37	31	29	26	0.027027	Not Stated	6 ANS, 10 meningovascular, 17 general paresis, 4 mixed	80.6%(25/31)	Not Stated	35 aqueous penicillin, 2 referral	29/29 symptoms improved, 31/35 serum RPR titer deseased 4-fold, 8/8 SCF normal after 2 years	35	1	Not Stated	Not Stated	0.8857	Not Stated	Not Stated	Not Stated	Not Stated
62	H Liu	Jiangsu	2018	6	6	retrospectively	2	0	Not Stated	2	Not Stated	Not Stated	3 Meningovascular, 1 general paresis, 1 tabes dorsalis, 1 Unclassified	100%(6/6)	Not Stated	aqueous penicillin or ceftriaxone	6/6 cases symptoms improved, 1 case recurrence	6	1	Not Stated	0.1667	Not Stated	Not Stated	Not Stated	Not Stated	Not Stated
63	CN Chen	Guangdong	2017	28	22	retrospectively	28	28	28	28	0	Not Stated	General paresis	100%(26/26)	71.4%(10/14)	aqueous penicillin	27/28 cases symptoms improved, 1 case death	28	0.9643	Not Stated	Not Stated	Not Stated	Not Stated	Not Stated	Not Stated	1
64	B Chen	Guangdong	2017	31	29	prospectively	Not Stated	Not Stated	Not Stated	Not Stated	0	Not Stated	General paresis	Not Stated	Not Stated	aqueous penicillin	Not Stated	Not Stated	Not Stated	Not Stated	Not Stated	Not Stated	Not Stated	Not Stated	Not Stated	Not Stated
65	XY Feng	Guangxi	2016	20	18	retrospectively case-control study	Not Stated	Not Stated	Not Stated	Not Stated	Not Stated	Not Stated	Meningovascular	100%(20/20)	Not Stated	Not Stated	Not Stated	Not Stated	Not Stated	Not Stated	Not Stated	Not Stated	Not Stated	Not Stated	Not Stated	Not Stated
66	CB Wei	Beijing	2015	6	6	retrospectively	6	3	6	3	1	Not Stated	1 ANS, 5 Unclassified	100%(2/2)	Not Stated	aqueous penicillin	1 loss, 4 cases improved, 1 recurrence, 3/5 serum RPR titer deseased 4-fold	5	0.8	Not Stated	0.2	0.6	Not Stated	Not Stated	Not Stated	Not Stated
67	EY Zhao	HaiNan	2015	8	6	retrospectively	Not Stated	Not Stated	8	8	Not Stated	Not Stated	Unclassified	100%(8/8)	100%(8/8)	aqueous penicillin	all symptoms improved and serum TRUST titer decreased	8	1	Not Stated	Not Stated	Not Stated	Not Stated	Not Stated	Not Stated	Not Stated
68	Y Wen	Jilin	2015	45	35	retrospectively	45	45	38	44	Not Stated	Not Stated	5 meningitis, 17 meningovascular, 21 general paresis, 3 tabes dorsalis	91.2%(31/34)	100%(17/17)	26 aqueous penicillin	17/26 cases symptoms improved	26	0.6538	Not Stated	Not Stated	Not Stated	Not Stated	Not Stated	Not Stated	Not Stated
69	XL Jin	Zhejiang	2015	52	32	RCT	Not Stated	Not Stated	52	52	0	Not Stated	10 meningitis, 18 meningovascular, 24 Parenchymal syphilis	Not Stated	Not Stated	ceftriaxone	50/52 serum RPR negative during 3 years follow-up, 16/52 cured and 18/52 symptoms improved	52	0.6538	Not Stated	Not Stated	0.9615	Not Stated	Not Stated	Not Stated	Not Stated
70	HW Wu	Zhejiang	2014	42	31	retrospectively	Not Stated	Not Stated	30	21	0	0.692308	16 ANS, 26 SNS (6 general paresis, 20 Unclassified)	Not Stated	Not Stated	aqueous penicillin	1 death, 41 cases symptoms improved or cured	42	0.9762	Not Stated	Not Stated	Not Stated	Not Stated	Not Stated	Not Stated	1
71	XR Chen	Guangdong	2014	50	45	retrospectively case-control study	Not Stated	Not Stated	Not Stated	Not Stated	0	Not Stated	General paresis	Not Stated	Not Stated	Not Stated	Not Stated	Not Stated	Not Stated	Not Stated	Not Stated	Not Stated	Not Stated	Not Stated	Not Stated	Not Stated
72	YG Tang	Guangxi	2013	31	19	retrospectively	22	22	16	13	Not Stated	Not Stated	9 meningitis, 17 meningovascular, 3 general paresis, 2 tabes dorsalis	71.0%(22/31)	Not Stated	Not Stated	Not Stated	Not Stated	Not Stated	Not Stated	Not Stated	Not Stated	Not Stated	Not Stated	Not Stated	Not Stated
73	LZ Zhang	Jiangsu	2013	22	17	retrospectively	16	15	18	18	Not Stated	1	Unclassified	95%(19/20)	47.1%(8/17)	aqueous penicillin	18/20 symptoms improved, 2 recurrence	22	0.9	Not Stated	0.0909	Not Stated	Not Stated	Not Stated	Not Stated	Not Stated
74	HY Qiu	Beijing	2013	8	5	retrospectively	8	8	Not Stated	Not Stated	Not Stated	0.875	Parenchymal syphilis	25%(2/8)	Not Stated	Not Stated	Not Stated	Not Stated	Not Stated	Not Stated	Not Stated	Not Stated	Not Stated	Not Stated	Not Stated	Not Stated
75	SC Zhang	Jiangsu	2013	5	5	retrospectively	5	5	5	5	0	Not Stated	3 meningovascular, 1 general paresis, 1 mixed	100%(5/5)	Not Stated	aqueous penicillin	4/4 symptoms improved, 1 case loss	4	1	Not Stated	Not Stated	Not Stated	Not Stated	Not Stated	Not Stated	Not Stated
76	SH Kang	Beijing	2012	18	17	retrospectively	18	18	Not Stated	Not Stated	Not Stated	Not Stated	Unclassified	100%(18/18)	Not Stated	Not Stated	Not Stated	Not Stated	Not Stated	Not Stated	Not Stated	Not Stated	Not Stated	Not Stated	Not Stated	Not Stated
77	Y Liu	Jiangxi	2011	18	12	retrospectively	18	18	Not Stated	Not Stated	Not Stated	1	General paresis	66.7%(12/18)	88.9%(16/18)	benzathine benzylpenicillin	1 m follow-up, 17/18 symptoms improved	18	0.944444	Not Stated	Not Stated	Not Stated	Not Stated	Not Stated	Not Stated	Not Stated
78	Y Yang	Guangdong	2009	36	29	retrospectively	33	20	27	24	0	0.555556	4 ANS, 4 meningitis, 13 Meningovascular, 10 general paresis, 4 mixed, 1 Unclassified	93.8%(30/32)	77.8%(21/27)	32 aqueous penicillin	2 loss, 34/34 symptoms improved; 14/19 CSF WBC, 12/19 PRO, 3/19 VDRL negative	34	1	Not Stated	Not Stated	Not Stated	0.1579	0.7368	0.6316	Not Stated
79	Y Wang	Shanghai	2009	17	10	retrospectively	13	7	7	14	Not Stated	Not Stated	1 meningitis, 12 Meningovascular, 3 general paresis, 1 tabes dorsalis	100%(12/12)	Not Stated	12 aqueous penicillin, 5 ceftriaxone	8/12 cases symptoms improved after 1 m follow-up, CSF WBC 6/14, 12/14 PRO, VDRL 2/17 cases negative; serum TRUST 1/17 cases	17	0.6667	Not Stated	Not Stated	0.0588	0.1176	0.4286	0.8571	Not Stated
80	JZ Zhen	Guangdong	2009	41	30	retrospectively	41	Not Stated	Not Stated	Not Stated	Not Stated	Not Stated	Meningovascular	100%(41/41)	Not Stated	aqueous penicillin	34/41 symptoms cured, 5 cases improved	41	0.9512	Not Stated	Not Stated	Not Stated	Not Stated	Not Stated	Not Stated	Not Stated
81	T Xiang	HuNan	2013	6	6	retrospectively	6	6	5	6	Not Stated	Not Stated	meningitis	100%(6/6)	100%(6/6)	aqueous penicillin	4 cases symptoms improved, 2 cases no-response	6	0.6667	Not Stated	Not Stated	Not Stated	Not Stated	Not Stated	Not Stated	Not Stated
82	HY Tang	Anhui	2020	131	82	retrospectively	131	56	87	94	0	0.4046	72 ANS, 7 meningitis, 3 Meningovascular, 44 general paresis, 1 Syphilitic Gumma, 4 Unclassified	56.49%(74/131)	Not Stated	Not Stated	Not Stated	Not Stated	Not Stated	Not Stated	Not Stated	Not Stated	Not Stated	Not Stated	Not Stated	Not Stated
83	ZY Zhao	HaiNan	2020	48	36	retrospectively	48	33	19	21	0	0.2083	general paresis	91.67%(44/48)	85.29%(29/34)	42 aqueous penicillin, 4 did not receive a complete course of treatment, 2 untreated	Not Stated	Not Stated	Not Stated	Not Stated	Not Stated	Not Stated	Not Stated	Not Stated	Not Stated	Not Stated
84	SP Ji	Jiangsu	2020	12	Not Stated	retrospectively	12	4	10	9	0	1	Unclassified	100%(12/12)	Not Stated	aqueous penicillin	Not Stated	Not Stated	Not Stated	Not Stated	Not Stated	Not Stated	Not Stated	Not Stated	Not Stated	Not Stated
85	Q Liu	Anhui	2020	54	36	retrospectively	54	41	Not Stated	Not Stated	0	Not Stated	25 ANS, 8 Meningovascular, 17 general paresis, 2 tabes dorsalis, 2 mixed	79.31%(23/29)	Not Stated	aqueous penicillin	Not Stated	Not Stated	Not Stated	Not Stated	Not Stated	Not Stated	Not Stated	Not Stated	Not Stated	Not Stated
86	X Duan	Hunan	2020	104	71	retrospectively	104	85	52	46	0.0096	Not Stated	12 ANS, 18 meningitis, 28 Meningovascular, 25 general paresis, 16 tabes dorsalis, 5 Syphilitic Gumma	74.05%(77/104)	88.24%(15/17)	66 aqueous penicillin, 8 ceftriaxone, 2 doxycycline, 1 BP, 27 referral	Not Stated	Not Stated	Not Stated	Not Stated	Not Stated	Not Stated	Not Stated	Not Stated	Not Stated	Not Stated
87	JH Gao	Beijing	2021	119	103	retrospectively	119	107	91	93	0	0.8319	general paresis	88.18%(97/110)	58.33%(49/84)	Not Stated	Not Stated	Not Stated	Not Stated	Not Stated	Not Stated	Not Stated	Not Stated	Not Stated	Not Stated	Not Stated
88	CF He	Jiangsu	2021	102	65	retrospectively	102	58	50	50	0	40.68%(24/59)	43 ANS, 11 meningitis, 13 Meningovascular, 26 general paresis, 4 tabes dorsalis, 3 Syphilitic Gumma, 2 mixed	69.23%(54/78)	Not Stated	98 aqueous penicillin, 2 ceftriaxone, 2 doxycycline	Not Stated	Not Stated	Not Stated	Not Stated	Not Stated	Not Stated	Not Stated	Not Stated	Not Stated	Not Stated
89	JF Zheng	Anhui	2021	36	25	retrospectively	36	26	30	25	0.0278	Not Stated	13 ANS, 2 meningitis, 5 Meningovascular, 11 general paresis, 5 tabes dorsalis	Not Stated	Not Stated	aqueous penicillin, ceftriaxone will be used if allergic	Not Stated	Not Stated	Not Stated	Not Stated	Not Stated	Not Stated	Not Stated	Not Stated	Not Stated	Not Stated
90	HC Zhang	Anhui	2021	22	18	retrospectively	22	22	Not Stated	22	Not Stated	Not Stated	Unclassified	100%(22/22)	Not Stated	Not Stated	Not Stated	Not Stated	Not Stated	Not Stated	Not Stated	Not Stated	Not Stated	Not Stated	Not Stated	Not Stated
91	W Zhang	Chongqin	2021	80	74	retrospectively	80	65	Not Stated	Not Stated	0.7375	Not Stated	14 ANS, 29 meningitis, 20 Meningovascular, 16 general paresis, 1 tabes dorsalis	Not Stated	Not Stated	aqueous penicillin, ceftriaxone will be used if allergic	Not Stated	Not Stated	Not Stated	Not Stated	Not Stated	Not Stated	Not Stated	Not Stated	Not Stated	Not Stated
92	YH Yin	Beijing	2021	10	10	retrospectively	10	7	5	10	0	1	1 meningitis, 4 Meningovascular, 4 general paresis, 1 ocular syphilis	66.67%(2/3)	Not Stated	aqueous penicillin	6 cases symptoms cure, 2 improvement, 1 failure, 1 death	10	0.8	Not Stated	Not Stated	Not Stated	Not Stated	Not Stated	Not Stated	1
93	JZ Chen	Fujian	2021	22	18	retrospectively	22	18	20	17	0	Not Stated	7 meningitis, 7 Meningovascular, 8 general paresis	95.45%(21/22)	100%(22/22)	aqueous penicillin	18 cases symptoms cure, 4 failure	22	0.8182	Not Stated	Not Stated	Not Stated	Not Stated	Not Stated	Not Stated	Not Stated
ANS, asymptomatic neurosyphilis; SNS, symptomatic neurosyphilis; CSF, cerebrospinal fluid; VDRL, venereal disease research laboratory; RPR, rapid plasma reagin; TRUST, toluidine red unheated serum test; FTA-ABS, fluorescent treponemal antibody adsorption; TPPA, treponema pallidum particle agglutination; TPHA, treponema pallidum hemagglutination assay; WBC, white blood cell; PR, protein; HIV, huma…

## Sheet: S Table 4
S Table 4. Clinical and Laboratory characteristics of Ocular syphilis and Otic syphilis
ID	Study	year	total no. of cases	gender (male)	no. of neurosyphilis	study design	CSF Criteria for Diagnosis of Neurosyphilis	no. of abnormal CSF WBC	no. of abnormal CSF PR	Diagnosis/Clinical subtype	Prevalence of Neurosyphilis	therapeutic drugs	% HIV positive
1	J Shen	2015	13	7	6	retrospectively	reactive RPR (3 cases) and TPPA (7 cases)	7	5	Ocular syphilis	0.461538	2 aqueous penicillin, 6 ceftriaxone, 1 doxycycline	0.0769231
2	SN Cai	2018	12	8	11	retrospectively	reactive TRUST (8 cases) and TPPA (11 cases)	5	4	Ocular syphilis	0.916667	10 aqueous penicillin, 2 ceftriaxone	0
3	T Dai	2013	20	14	8	retrospectively	reactive VDRL (8 cases)	11	11	Ocular syphilis	0.4	Not Stated	0
4	T Dai	2016	25	18	9	retrospectively	reactive VDRL (9 cases)	15	13	Ocular syphilis	0.36	Not Stated	0
5	Z Jiang	2017	28	18	Not Stated	retrospectively	Not Stated	Not Stated	Not Stated	Ocular syphilis	Not Stated	aqueous penicillin or ceftriaxone	0
6	ML Li	2018	8	4	1	retrospectively	one case with reactive RPR and TPPA	3	3	Ocular syphilis	0.125	7 benzathine benzylpenicillin, 1 azithromycin	0
7	R Zhang	2015	26	24	Not Stated	retrospectively	not examined	not examined	not examined	Ocular syphilis	Not Stated	Not Stated	1
8	LJ Yang	2010	11	6	1	retrospectively	one of four cases with reactive VDRL	Not Stated	Not Stated	Ocular syphilis	0.0909091	4 procaine benzylpenicillin, 2 aqueous penicillin, 5 ceftriaxone	0
9	LL Gu	2011	32	20	Not Stated	clinical trial	not examined	not examined	not examined	Ocular syphilis	Not Stated	Not Stated	0
10	L Li	2009	19	8	Not Stated	retrospectively	not examined	not examined	not examined	Ocular syphilis	Not Stated	14 procaine benzylpenicillin, 4 benzathine benzylpenicillin, 1 erythromycin	0
11	H Zhao	2014	1	0	1	case report	redused CSF detection	Not Stated	Not Stated	Ocular syphilis	Not Stated	ceftriaxone	1
12	HP Zhu	2014	1	0	1	case report	reactive TpAb	Not Stated	Not Stated	Ocular syphilis	Not Stated	aqueous penicillin	Not Stated
13	SP Wei	2011	1	1	1	case report	redused CSF detection	Not Stated	Not Stated	Ocular syphilis	Not Stated	benzathine benzylpenicillin	0
14	Z Zhang	2018	3	2	3	case report	2 cases refused LP, 1 case with reactive RPR and TPPA	1	0	Ocular syphilis	Not Stated	2 aqueous penicillin, 1 ceftriaxone	1
15	XL Zeng	2016	6	4	1	retrospectively	one case received LP and with reactive VDRL and TPPA	1	1	Otic syphilis	0.166667	aqueous penicillin	Not Stated
16	X Gu	2020	50	36	42	retrospectively	reactive VDRL (42 cases)	37	28	Ocular syphilis	0.84	43 aqueous penicillin, 6 ceftriaxone, 1 doxycycline	Not Stated
CSF, cerebrospinal fluid; VDRL, venereal disease research laboratory; RPR, rapid plasma reagin; TRUST, toluidine red unheated serum test; TpAb, treponema pallidum antibody; TPPA, treponema pallidum particle agglutination; LP, lumbar puncture; HIV, human immunodeficiency virus.
